# Supplementary material for: EpCAM-targeted near-infrared photoimmunotherapy (NIR-PIT) for the treatment of breast cancer
Source: Ann Med. 2025 Aug 12;57(1):2540599. doi: 10.1080/07853890.2025.2540599 (PMC12344674; doi:10.1080/07853890.2025.2540599)
Supplement: Supplemental Material [file IANN_A_2540599_SM0846.zip]

Archive with 7 entries (6 files):
- suppl_data/
- suppl_data/Supp Fig S1.tiff
- suppl_data/Supp Fig S2.tiff
- suppl_data/Supp Fig S3.tiff
- suppl_data/Supp Table S1 antibody list.xlsx
- suppl_data/Supplemental video S1.gif
- suppl_data/Suppl_Figure caption.docx
