# Supplementary material for: EpCAM-targeted near-infrared photoimmunotherapy (NIR-PIT) for the treatment of breast cancer
Source: Ann Med. 2025 Aug 12;57(1):2540599. doi: 10.1080/07853890.2025.2540599 (PMC12344674; doi:10.1080/07853890.2025.2540599)
Supplement: Supplemental Material [file IANN_A_2540599_SM0846.zip › suppl_data/Supp Table S1 antibody list.xlsx]

## Sheet: Sheet1
purpose	name	vendor	Cat#	clone	RRID
AbPC	Anti-human EpCAM (Edrecolomab)	Abinvivo	B21517303	edrecolomab
AbPC	Anti-human EpCAM (ING-1)	Cell Sciences	DHD17413A	ING-1
AbPC	anti-mouse CD326 (EpCAM)	BioXCell	BE0346	G8.8	AB_2894765
FACS	anti-human EGFR-PE	Biolegend	352903	AY13	AB_10898161
FACS	anti-human EpCAM-PE	Biolegend	118205	CO17-1A	AB_1134176
FACS	anti-mouse CD11b-Fitc	Biolegend	101206	M1/70	AB_312789
FACS	anti-mouse CD11c-APC	Thermo Fisher Scientific	17-0114-82	N418	AB_469346
FACS	anti-mouse CD25-PE	Biolegend	102008	PC61	AB_312857
FACS	anti-mouse CD31-Fitc	Thermo Fisher Scientific	11-0311-82	390	AB_465012
FACS	anti-mouse CD3e-PerCP-Cy5.5	Biolegend	100328	145-2C11	AB_893318
FACS	anti-mouse CD3e-Percp-e710	Thermo Fisher Scientific	46-0032-82	17A2	AB_1834427
FACS	anti-mouse CD40-Fitc	Biolegend	124608	3/23	AB_1134096
FACS	anti-mouse CD45-e450	Thermo Fisher Scientific	48-0451-82	30-F11	AB_1518806
FACS	anti-mouse CD4-APC	Thermo Fisher Scientific	17-0042-83	Rm4-5_	AB_469324
FACS	anti-mouse CD69-APC	Biolegend	104514	H1.2F3	AB_492843
FACS	anti-mouse CD86-Percp-e710	Thermo Fisher Scientific	46-0862-82	GL-1	AB_2815140
FACS	anti-mouse CD8-APC-Cy7	Thermo Fisher Scientific	A15386	53-6.7	AB_2534400
FACS	anti-mouse EpCAM-PE	Biolegend	118205	G8.8	AB_1134176
FACS	anti-mouse F4/80-PE-Cu7	Biolegend	123114	BM8	AB_893478
FACS	anti-mouse Gr-1-PerCP-Cy5.5	Biolegend	108428	RB6-8C5	AB_893558
FACS	anti-mouse Ig2ak-PE	Biolegend	400211	MOPC-173
FACS	anti-mouse IgG1k-PE	Biolegend	400114	MOPC-21
FACS	anti-mouse Klrg1-Fitc	Biolegend	138410	2F1/KLRG1	AB_10643582
FACS	anti-mouse MHCII (I-A/I-E)-APC-Cy7	Biolegend	107628	M5/114.15.2	AB_2069377
FACS	anti-mouse NKp46-PE-Cy7	Biolegend	137618	29A1.4	AB_11219186
FACS	anti-rat IgG2ak-PE	Thermo Fisher Scientific	12-4321-81	eBR2a	AB_470051
IHC	anti-aSMA	Abcam	ab124964	EPR5368	AB_11129103
IHC	anti-CD31	Cell Signaling Technology	77699	D8V9E	AB_2722705
IHC	anti-human CD45	Abcam	ab223582	EP322Y	AB_726545
IHC	anti-human EpCAM	Abcam	ab223582	EPR20532-225	AB_2762366
IHC	anti-mouse CD45	Cell Signaling Technology	70257	D3F8Q	AB_2799780
IHC	anti-mouse EpCAM	Abcam	ab221552	EPR20533-63	AB_3065022
IHC	anti-mouse PDPN	Thermo Fisher Scientific	MA5-29742	66	AB_2785565
IHC	anti-pan cytokeratin	Bioss	bs-1712R	polyclonal	AB_10855057
Supplemental table S1. detailed antibody information
